# Supplementary material for: Remotely Self-Healable, Shapeable and pH-Sensitive Dual Cross-Linked Polysaccharide Hydrogels with Fast Response to Magnetic Field
Source: Nanomaterials (Basel). 2021 May 12;11(5):1271. doi: 10.3390/nano11051271 (PMC8151316; doi:10.3390/nano11051271)
Supplement: Supplementary file 1 [file nanomaterials-11-01271-s001.zip]

Archive with 2 entries (2 files):
- Video S1 - Self-healing by contact.mp4
- Video S2 - Self-healing by magnetic field.mp4
